# Supplementary material for: Neurologic Deficit Score at 4–5 Days Post-eCPR Predicts Long-Term Brain Dysfunction in Rats Following Cardiac Arrest
Source: Biomolecules. 2025 May 16;15(5):732. doi: 10.3390/biom15050732 (PMC12110119; doi:10.3390/biom15050732)
Supplement: Supplementary file 1 [file biomolecules-15-00732-s001.zip]

Archive with 1 entries (1 files):
- biomolecules-3505378-supplementary.pdf
